# Supplementary material for: Traditional Knowledge of Medicinal Plants Used by the Yao People in Lingyun County, Guangxi, China
Source: Plants (Basel). 2026 May 16;15(10):1526. doi: 10.3390/plants15101526 (PMC13210878; doi:10.3390/plants15101526)
Supplement: Supplementary file 1 [file plants-15-01526-s001.zip]

Archive with 1 entries (1 files):
- plants-4258421-supplementary.pdf
